# Supplementary material for: The Impact of Time Interval between Hepatic Resection and Liver Transplantation on Clinical Outcome in Patients with Hepatocellular Carcinoma
Source: Cancers (Basel). 2021 May 15;13(10):2398. doi: 10.3390/cancers13102398 (PMC8156967; doi:10.3390/cancers13102398)
Supplement: Supplementary file 1 [file cancers-13-02398-s001.zip]

Archive with 1 entries (1 files):
- cancers-1204085-supplementary.pdf
